# Supplementary material for: Global Sexual Fertility in the Opportunistic Pathogen Aspergillus fumigatus and Identification of New Supermater Strains
Source: J Fungi (Basel). 2020 Oct 30;6(4):258. doi: 10.3390/jof6040258 (PMC7712211; doi:10.3390/jof6040258)
Supplement: Supplementary file 1 [file jof-06-00258-s001.zip]

Archive with 11 entries (9 files):
- jof-985738-supplementary/
- jof-985738-supplementary/Supplemental files_/
- jof-985738-supplementary/Supplemental files_/JoF Supp Figure S1.docx
- jof-985738-supplementary/Supplemental files_/JoF Supp Figure S2.docx
- jof-985738-supplementary/Supplemental files_/JoF Supp Figure S3.docx
- jof-985738-supplementary/Supplemental files_/JoF Supp Figure S4.docx
- jof-985738-supplementary/Supplemental files_/JoF Supp Table S1.docx
- jof-985738-supplementary/Supplemental files_/JoF Supp Table S2.xlsx
- jof-985738-supplementary/Supplemental files_/JoF Supp Table S5.docx
- jof-985738-supplementary/Supplemental files_/JoF Supp Table S6.docx
- jof-985738-supplementary/Supplemental files_/JoF Supp Tables S3 and S4.docx
