# Supplementary material for: Global Sexual Fertility in the Opportunistic Pathogen Aspergillus fumigatus and Identification of New Supermater Strains
Source: J Fungi (Basel). 2020 Oct 30;6(4):258. doi: 10.3390/jof6040258 (PMC7712211; doi:10.3390/jof6040258)
Supplement: Supplementary file 1 [file jof-06-00258-s001.zip › jof-985738-supplementary/Supplemental files_/JoF Supp Table S2.xlsx]

## Sheet: 51
MAT1-1	MAT1-2	No. of cleistothecia			Mean	S.D.	S.E.M.	% Germination
47-51	47-1	0	0	0	0	0	0	n/a
47-51	47-116	0	0	0	0	0	0	n/a
47-51	47-118	0	0	0	0	0	0	n/a
47-51	47-124	0	0	0	0	0	0	n/a
47-51	47-125	0	0	0	0	0	0	n/a
47-51	47-126	0	0	0	0	0	0	n/a
47-51	47-251	0	0	0	0	0	0	n/a
47-51	47-5	0	0	0	0	0	0	n/a
47-51	47-9	0	0	0	0	0	0	n/a
47-51	47-174	1	2	0	1	1	0.57735	n/a
47-51	47-225	0	1	3	1.33333	1.52753	0.881917	0
47-51	47-192	2	3	4	3	1	0.57735	89
47-51	47-149	3	7	0	3.33333	3.51188	2.02759	55.8
47-51	47-172	7	3	0	3.33333	3.51188	2.02759	n/a
47-51	47-171	5	0	6	3.66667	3.21455	1.85592	84
47-51	47-139	8	4	9	7	2.64575	1.52753	93
47-51	47-129	10	4	11	8.33333	3.78594	2.18581	87.8
47-51	47-6	12	10	9	10.3333	1.52753	0.881917	44
47-51	47-253	15	4	14	11	6.08276	3.51188	64.2
47-51	47-10	10	13	13	12	1.73205	1	52.8
47-51	47-175	1	17	23	13.6667	11.3725	6.56591	67.3
47-51	46-246	19	7	17	14.3333	6.4291	3.71184	55.3
47-51	47-152	12	22	16	16.6667	5.03322	2.90593	53.5
47-51	47-237	31	8	13	17.3333	12.0968	6.98411	89.8
47-51	47-8	26	11	15	17.3333	7.76745	4.48454	62.8
47-51	47-138	3	8	46	19	23.516	13.5769	69.2
47-51	47-104	20	18	20	19.3333	1.1547	0.666667	88.3
47-51	47-121	13	16	29	19.3333	8.5049	4.91031	52.7
47-51	47-132	26	31	1	19.3333	16.0728	9.27961	88.7
47-51	47-241	39	11	9	19.6667	16.773	9.68389	88.8
47-51	47-160	31	24	13	22.6667	9.07377	5.23874	25.8
47-51	47-140	53	13	9	25	24.3311	14.0475	68.3
47-51	47-158	19	56	0	25	28.4781	16.4418	n/a
47-51	47-234	30	18	28	25.3333	6.4291	3.71184	71.8
47-51	47-170	16	5	67	29.3333	33.0807	19.0992	17.7
47-51	47-105	36	18	37	30.3333	10.6927	6.17342	60
47-51	47-146	48	17	27	30.6667	15.8219	9.13479	71
47-51	47-150	31	35	26	30.6667	4.50925	2.60342	74
47-51	47-136	37	46	10	31	18.735	10.8167	69.2
47-51	47-135	35	29	32	32	3	1.73205	93.5
47-51	47-245	1	71	29	33.6667	35.2326	20.3415	71
47-51	47-128	22	41	41	34.6667	10.9697	6.33333	4
47-51	47-127	48	21	49	39.3333	15.885	9.17121	38.5
47-51	47-173	47	25	47	39.6667	12.7017	7.33333	44.7
47-51	47-106	37	56	35	42.6667	11.5902	6.69162	67.5
47-51	47-52	40	57	37	44.6667	10.7858	6.22718	n/a
47-51	47-107	122	14	1	45.6667	66.4254	38.3507	6.3
47-51	47-103	67	50	30	49	18.5203	10.6927	61.7
47-51	47-123	22	110	17	49.6667	52.31	30.2012	66.3
47-51	47-112	121	27	10	52.6667	59.7857	34.5173	20.7
47-51	47-213	23	20	119	54	56.3116	32.5115	95
47-51	47-227	46	78	39	54.3333	20.7926	12.0046	75.7
47-51	47-55	54	56	62	57.3333	4.16333	2.4037	n/a
47-51	47-250	53	37	83	57.6667	23.3524	85.2	85.2
47-51	47-52	34	82	59	58.3333	24.0069	13.8604	58.2
47-51	47-55	53	72	50	58.3333	11.9304	6.88799	85.5
47-51	47-115	35	133	46	71.3333	53.6874	30.9964	79.3
47-51	47-218	106	19	99	74.6667	48.3356	27.9066	74.2
47-51	47-228	92	65	70	75.6667	14.3643	8.29324	78.7
47-51	47-142	162	60	10	77.3333	77.4683	44.7263	87
47-51	47-215	120	85	48	84.3333	36.0046	20.7873	15.3
47-51	47-156	144	60	50	84.6667	51.6269	29.8068	n/a
47-51	47-236	46	157	128	110.333	57.5702	33.2382	80
47-51	47-239	96	183	92	123.667	51.4231	29.6891	55.5
47-51	47-240	152	156	100	136	31.241	18.037	75.8
47-51	47-154	172	109	209	163.3	50.6	29.2	76.3
47-51	47-190	400	306	245	317	78.0833	45.0814	24.7
47-51	47-49	white	white	white				n/a

## Sheet: 52
MAT1-1	MAT1-2	No. of cleistothecia			Mean	S.D.	S.E.M.	% Germination
47-102	47-52	0	0	0	0	0	0	n/a
47-108	47-52	0	0	0	0	0	0	n/a
47-153	47-52	0	0	0	0	0	0	n/a
47-189	47-52	0	0	0	0	0	0	n/a
47-191	47-52	0	0	0	0	0	0	n/a
47-219	47-52	0	0	0	0	0	0	n/a
47-222	47-52	0	0	0	0	0	0	n/a
47-224	47-52	0	0	0	0	0	0	n/a
47-226	47-52	0	0	0	0	0	0	n/a
47-229	47-52	0	0	0	0	0	0	n/a
47-233	47-52	0	0	0	0	0	0	n/a
47-3	47-52	0	0	0	0	0	0	n/a
47-4	47-52	0	0	0	0	0	0	n/a
47-7	47-52	0	2	0	0.666667	1.1547	0.666667	42.5
47-2	47-52	0	0	5	1.66667	2.88675	1.66667	85.7
47-151	47-52	6	3	0	3	3	1.73205	n/a
47-109	47-52	5	4	1	3.33333	2.08167	1.20185	22
47-119	47-52	8	2	1	3.66667	3.78594	2.18581	82.5
47-162	47-52	0	3	8	3.66667	4.04145	2.33333	n/a
47-232	47-52	4	2	5	3.66667	1.52753	0.881917	90.2
47-238	47-52	4	6	1	3.66667	2.51661	1.45297	68.2
47-242	47-52	12	0	0	4	6.9282	4	n/a
47-120	47-52	3	9	1	4.33333	4.16333	2.4037	n/a
47-155	47-52	0	3	10	4.33333	5.1316	2.96273	36.2
47-161	47-52	5	8	0	4.33333	4.04145	2.33333	56.7
47-143	47-52	3	6	8	5.66667	2.51661	1.45297	n/a
47-223	47-52	0	0	19	6.33333	10.9697	6.33333	76
47-131	47-52	7	11	2	6.66667	4.50925	2.60342	82
47-130	47-52	6	5	12	7.66667	3.78594	2.18581	4
47-193	47-52	13	11	2	8.66667	5.85947	3.38296	87.8
47-231	47-52	17	4	7	9.33333	6.80686	3.92994	88.5
47-144	47-52	17	7	6	10	6.08276	3.51188	13
47-148	47-52	4	3	26	11	13	7.50555	9
47-134	47-52	6	21	12	13	7.54983	4.3589	77
47-157	47-52	14	21	4	13	8.544	4.93288	79.8
47-230	47-52	24	12	4	13.3333	10.0664	5.81187	73.2
47-220	47-52	1	19	27	15.6667	13.3167	7.68838	61.2
47-163	47-52	9	8	41	19.3333	18.7705	10.8372	13
47-188	47-52	20	40	1	20.3333	19.5021	11.2596	21
47-212	47-52	43	20	2	21.6667	20.5508	11.865	n/a
47-113	47-52	17	28	22	22.3333	5.50757	3.1798	19
47-122	47-52	23	13	31	22.3333	9.0185	5.20683	20
47-137	47-52	9	38	24	23.6667	14.5029	8.37324	93.3
47-147	47-52	52	4	24	26.6667	24.1109	13.9204	63
47-235	47-52	48	2	34	28	23.5797	13.6137	78.5
47-117	47-52	32	59	11	34	24.0624	13.8924	45
47-159	47-52	10	58	35	34.3333	24.0069	13.8604	83
47-181	47-52	19	61	24	34.6667	22.942	13.2455	83.3
47-59	47-52	33	41	33	35.6667	4.6188	2.66667	n/a
47-111	47-52	1	31	83	38.3333	41.489	23.9537	59
47-180	47-52	67	45	17	43	25.0599	14.4684	10.3
47-51	47-52	40	57	37	44.6667	10.7858	6.22718	n/a
47-110	47-52	36	11	100	49	45.9021	26.5016	48
47-145	47-52	18	37	100	51.6667	42.9224	24.7813	73
47-59	47-52	69	38	55	54	15.5242	8.96289	35
47-51	47-52	34	82	59	58.3333	24.0069	13.8604	58.2
47-169	47-52	49	50	97	65.3333	27.4287	15.836	49
47-187	47-52	141	60	5	68.6667	68.413	39.4982	73.8
47-114	47-52	67	124	129	106.667	34.4432	19.8858	27.3

## Sheet: 55 
MAT1-1	MAT1-2	No. of cleistothecia			Mean	S.D.	S.E.M.	% Germination
47-223	47-55	0	0	0	0	0	0	n/a
47-224	47-55	0	0	0	0	0	0	n/a
47-229	47-55	0	0	0	0	0	0	n/a
47-233	47-55	0	0	0	0	0	0	n/a
47-242	47-55	0	0	0	0	0	0	n/a
47-3	47-55	0	0	0	0	0	0	n/a
47-4	47-55	0	0	0	0	0	0	n/a
47-222	47-55	0	4	1	1.66667	2.08167	1.20185	73.3
47-117	47-55	8	1	0	3	4.3589	2.51661	52
47-155	47-55	6	8	0	4.66667	4.16333	2.4037	n/a
47-162	47-55	11	2	2	5	5.19615	3	57
47-151	47-55	6	6	4	5.33333	1.1547	0.666667	n/a
47-219	47-55	4	10	2	5.33333	4.16333	2.4037	46.2
47-161	47-55	6	8	4	6	2	1.1547	78.3
47-153	47-55	3	14	4	7	6.08276	3.51188	n/a
47-163	47-55	15	1	6	7.33333	7.0946	4.09607	68
47-191	47-55	10	4	10	8	3.4641	2	94.5
47-157	47-55	7	1	17	8.33333	8.0829	4.66667	n/a
47-108	47-55	15	9	8	10.6667	3.78594	2.18581	74.7
47-109	47-55	10	9	14	11	2.64575	1.52753	75
47-148	47-55	24	5	5	11.3333	10.9697	6.33333	14
47-193	47-55	17	12	5	11.3333	6.02771	3.4801	n/a
47-220	47-55	11	0	23	11.3333	11.5036	6.64162	90.2
47-238	47-55	26	6	6	12.6667	11.547	6.66667	83.7
47-144	47-55	9	7	26	14	10.4403	6.02771	98
47-102	47-55	9	30	4	14.3333	13.7961	7.9652	66.5
47-120	47-55	25	10	11	15.3333	8.3865	4.84195	98
47-145	47-55	28	14	4	15.3333	12.0554	6.9602	97
47-113	47-55	18	28	4	16.6667	12.0554	6.9602	30.3
47-212	47-55	49	5	2	18.6667	26.3122	15.1914	94.3
47-130	47-55	26	21	16	21	5	2.88675	72
47-134	47-55	17	34	13	21.3333	11.1505	6.43774	89.5
47-122	47-55	34	20	11	21.6667	11.5902	6.69162	92
47-131	47-55	26	26	17	23	5.19615	3	88.8
47-188	47-55	23	34	16	24.3333	9.07377	5.23874	61.5
47-232	47-55	34	24	24	27.3333	5.7735	3.33333	83.2
47-137	47-55	10	32	45	29	17.6918	10.2144	90.8
47-181	47-55	36	40	14	30	14	8.0829	75
47-2	47-55	50	22	18	30	17.4356	10.0664	90.3
47-147	47-55	8	63	27	32.6667	27.9344	16.128	71.8
47-7	47-55	48	22	29	33	13.4536	7.76745	79.7
47-119	47-55	50	49	5	34.6667	25.697	14.8361	92.8
47-59	47-55	46	19	41	35.3	14.4	8.3	n/a
47-143	47-55	67	1	38	35.3333	33.0807	19.0992	79.7
47-110	47-55	37	72	17	42	27.8388	16.0728	86.6
47-111	47-55	35	63	41	46.3333	14.7422	8.51143	86
47-51	47-55	54	56	62	57.3333	4.16333	2.4037	n/a
47-59	47-55	115	36	21	57.3333	50.5008	29.1567	38
47-51	47-55	53	72	50	58.3333	11.9304	6.88799	85.5
47-230	47-55	88	50	55	64.3333	20.6478	11.921	91.7
47-114	47-55	58	75	76	69.6667	10.116	5.84047	11
47-159	47-55	97	80	39	72	29.8161	17.2143	52
47-180	47-55	90	87	40	72.3333	28.0416	16.1898	8
47-226	47-55	183	32	30	81.6667	87.7629	50.67	77.5
47-187	47-55	121	113	40	91.3333	44.6356	25.7704	95
47-231	47-55	98	90	93	93.6667	4.04145	2.33333	95.7
47-169	47-55	80	148	106	111.333	34.3123	19.8102	94
47-189	47-55	150	236	107	164.333	65.6836	37.9224	92.2
47-235	47-55	272	152	175	199.667	63.6894	36.7711	92.2

## Sheet: 59
MAT1-1	MAT1-2	No. of cleistothecia			Mean	S.D.	S.E.M.	% Germination
47-59	47-1	0	0	0	0	0	0	n/a
47-59	47-115	0	0	0	0	0	0	n/a
47-59	47-116	0	0	0	0	0	0	n/a
47-59	47-118	0	0	0	0	0	0	n/a
47-59	47-125	0	0	0	0	0	0	n/a
47-59	47-126	0	0	0	0	0	0	n/a
47-59	47-225	0	0	0	0	0	0	n/a
47-59	47-251	0	0	0	0	0	0	n/a
47-59	47-5	0	0	0	0	0	0	n/a
47-59	47-124	1	1	1	1	0	0	n/a
47-59	47-172	1	1	2	1.33333	0.57735	0.333333	n/a
47-59	47-9	2	1	1	1.33333	0.57735	0.333333	n/a
47-59	47-213	2	3	0	1.66667	1.52753	0.881917	35.3
47-59	47-129	3	3	1	2.33333	1.1547	0.666667	59.8
47-59	47-10	0	4	4	2.66667	2.3094	1.33333	20.5
47-59	47-135	6	0	3	3	3	1.73205	57.8
47-59	47-152	11	1	0	4	6.08276	3.51188	2
47-59	47-175	4	4	5	4.33333	0.57735	0.333333	n/a
47-59	47-112	8	6	0	4.66667	4.16333	2.4037	3.7
47-59	47-171	6	0	9	5	4.58258	2.64575	9.7
47-59	47-192	11	3	3	5.66667	4.6188	2.66667	81.3
47-59	47-174	12	7	1	6.66667	5.50757	3.1798	n/a
47-59	47-6	8	6	7	7	1	0.57735	62
47-59	47-158	4	11	8	7.66667	3.51188	2.02759	10.5
47-59	47-105	17	6	2	8.33333	7.76745	4.48454	20.5
47-59	47-173	1	18	13	10.6667	8.73689	5.04425	44.7
47-59	47-132	10	2	21	11	9.53939	5.50757	91
47-59	46-246	14	10	13	12.3333	2.08167	1.20185	1.7
47-59	47-228	12	4	23	13	9.53939	5.50757	87.2
47-59	47-170	19	11	13	14.3333	4.16333	2.4037	9
47-59	47-140	9	23	12	14.6667	7.37111	4.25572	59.4
47-59	47-245	16	23	11	16.6667	6.02771	3.4801	14.3
47-59	47-240	16	25	10	17	7.54983	4.3589	63.8
47-59	47-8	21	2	28	17	13.4536	7.76745	25.7
47-59	47-146	10	12	31	17.6667	11.5902	6.69162	1.3
47-59	47-149	32	11	13	18.6667	11.5902	6.69162	20.5
47-59	47-106	29	17	12	19.3333	8.73689	5.04425	47
47-59	47-121	14	34	10	19.3333	12.8582	7.42369	65
47-59	47-138	13	38	8	19.6667	16.0728	9.27961	9
47-59	47-104	29	8	26	21	11.3578	6.55744	36.5
47-59	47-139	21	20	24	21.6667	2.08167	1.20185	33.3
47-59	47-103	37	7	22	22	15	8.66025	3
47-59	47-128	8	26	32	22	12.49	7.2111	8
47-59	47-123	23	27	21	23.6667	3.05505	1.76383	51.8
47-59	47-237	60	1	10	23.6667	31.7857	18.3515	63
47-59	47-241	30	32	10	24	12.1655	7.02377	66.7
47-59	47-227	40	21	12	24.3333	14.2945	8.25295	82.7
47-59	47-127	11	38	29	26	13.7477	7.93725	92
47-59	47-234	29	28	31	29.3333	1.52753	0.881917	75.7
47-59	47-218	34	9	48	30.3333	19.7569	11.4066	20.2
47-59	47-142	19	16	67	34	28.6182	16.5227	17
47-59	47-55	46	19	41	35.3333	14.3643	8.29324	n/a
47-59	47-52	33	41	33	35.7	4.6	2.7	n/a
47-59	47-136	20	90	5	38.3333	45.3689	26.1937	7
47-59	47-253	25	103	4	44	52.2	30.1	60.5
47-59	47-150	42	38	57	45.6667	10.0167	5.78312	19.7
47-59	47-107	74	66	10	50	34.8712	20.1329	86.2
47-59	47-52	69	38	55	54	15.5242	8.96289	35
47-59	47-55	115	36	21	57.3333	50.5008	29.1567	38
47-59	47-160	19	37	118	58	52.7352	30.4467	34.3
47-59	47-250	67	70	54	63.6667	8.5049	4.91031	75.7
47-59	47-215	83	75	50	69.3333	17.2143	9.9387	20.7
47-59	47-236	72	99	45	72	27	15.5885	55
47-59	47-154	96	66	67	76.3333	17.0392	9.83757	23
47-59	47-156	117	110	65	97.3333	28.2194	16.2925	n/a
47-59	47-239	204	80	50	111.333	81.6415	47.1357	72.2
47-59	47-190	157	150	92	133	35.6791	20.5994	27.8
47-59	47-49	white	white	white				n/a
